# Supplementary material for: Influence of genetics and the pre-vaccination blood transcriptome on the variability of antibody levels after vaccination against Mycoplasma hyopneumoniae in pigs
Source: Genet Sel Evol. 2021 Mar 18;53:24. doi: 10.1186/s12711-021-00614-5 (PMC7972226; doi:10.1186/s12711-021-00614-5)
Supplement: Supplementary file 1 — Additional file 1: Table S1. Individual data and metadata. Table S2. Descriptive statistics of the groups of animals with contrasted Ab response to vaccination against M. hyo at different days post-vaccination (dpv) within the total population and the subset for which RNASeq data are available. Table S3. Effects of sex, batch, age at weaning and litter on M. hyo Ab levels. Table S4. Correlations of Ab responses to M. hyo vaccination at different days post-vaccination (dpv). Table S5. Effects of sex, batch, age at weaning, BW at 0 dpv, vaccination and litter on BW at 40 and 118 dpv and ADG from 0 to 40 and 40 to 118 dpv. Table S6. Genetic parameters of Ab responses to M. hyo vaccination at different days post-vaccination (dpv). Table S7. Suggestive (FDR < 0.1) and significant (FDR < 0.05) SNPs associated with the early M. hyo Ab levels at 21 dpv (sera diluted 1/4). Table S8. FSEA of transcript overlap between WGCNA modules and BTM. Table S9. FSEA of differentially expressed genes between groups of animals with contrasted Ab responses to M. hyo vaccination. Table S10. Determination of the number of genes (maximum 25) necessary to reach an optimized prediction of extreme Ab responders to M. hyo vaccination by sPLS-DA. Table S11. Contribution to the sPLS-DA analysis of the different phenotypes of the set of 101 genes predictive of extreme Ab responders to M. hyo vaccination. Table S12. PLS-DA with the set of 101 genes predictive of extreme Ab responders to M. hyo vaccination. [file 12711_2021_614_MOESM1_ESM.xlsx]

## Sheet: Table S1
Table S1: Individual data and metadata.
MH: Mycoplasma hyopneumoniae; NV: non-vaccinated; BW: body weight in kg; ADG: average daily gain in kg/day; dpv: days post-vaccination, dbw: days before weaning
ID	Litter	Sex	Vaccine	Batch	Age_Weaning	Genotype_650K	RNA_Seq	raw read count	RIN	Ab_0dpv	Ab_21dpv_dil40	Ab_21dpv	Ab_28dpv	Ab_35dpv	Ab_118dpv	Ab_21dpv_extremes	Ab_28dpv_extremes	Ab_35dpv_extremes	Ab_118dpv_extremes	Ab_21dpv_class	Ab_118dpv_class	BW_birth	BW_7dbw	BW_0dpv	BW_40dpv	BW_118dpv	ADG_0_40dpv	ADG_40_118dpv
SPH_004	L_01	Male	MH	B_1602	28	yes	NA	NA	NA	-0.03	0.023	0.302	1.073	0.89	0.181			low	low	neg	neg	1.36	6.6	8.5	23.89	91.12	0.38	0.86
SPH_009	L_01	Female	NV	B_1602	28	NA	NA	NA	NA	-0.027	-0.069	0.108	-0.038	-0.052	0.036							1.44	5.75	7.6	21.36	99.2	0.34	1
SPH_010	L_01	Female	MH	B_1602	28	yes	NA	NA	NA	-0.024	-0.011	0.371	1.443	1.34	0.829					neg	pos	1.59	6.42	7.91	26.37	98.53	0.46	0.93
SPH_011	L_02	Male	MH	B_1602	27	yes	NA	NA	NA	-0.012	0.087	0.526	1.445	1.308	0.449						pos	1.3	5.94	8.09	21.42	97.63	0.33	0.98
SPH_012	L_02	Male	MH	B_1602	27	yes	NA	NA	NA	-0.021	-0.022	0.254	0.74	0.628	0.23		low	low	low	neg	neg	1.35	6.77	8.94	23.48	98.03	0.36	0.96
SPH_015	L_02	Male	NV	B_1602	27	NA	NA	NA	NA	-0.019	0.01	0.342	0.012	0.011	0.033							1.71	7.49	9.79	27.82	106.1	0.45	1
SPH_016	L_02	Female	MH	B_1602	27	yes	yes	38700000	8.2	-0.024	-0.013	0.262	0.898	0.852	0.236		low	low	low	neg	neg	1.71	6.47	8.44	21.43	85.18	0.32	0.82
SPH_018	L_02	Female	MH	B_1602	27	yes	yes	64000000	7.6	0.002	-0.019	0.251	1.111	0.947	0.644			low		neg	pos	1.23	5.54	7.27	20.51	81.38	0.33	0.78
SPH_020	L_02	Female	NV	B_1602	27	NA	NA	NA	NA	-0.027	0.102	0.503	0.017	-0.002	0.018							1.07	5.61	7.71	25.76	102.06	0.45	0.98
SPH_021	L_03	Male	MH	B_1602	27	yes	yes	45600000	7.8	-0.01	0.044	0.651	1.683	1.396	0.936	high	high				pos	1.44	8.36	10.76	23.93	88.49	0.33	0.83
SPH_023	L_03	Male	MH	B_1602	27	yes	NA	NA	NA	-0.025	-0.01	0.422	1.256	1.121	0.376					neg		1.42	7.37	9.16	27.28	100.51	0.45	0.94
SPH_026	L_03	Female	MH	B_1602	27	yes	yes	45800000	8	-0.025	0.032	0.553	1.469	1.395	0.819						pos	1.52	7.79	10.02	23.67	90.87	0.34	0.86
SPH_028	L_03	Female	MH	B_1602	27	failed QC	NA	NA	NA	-0.02	0.055	0.689	1.517	1.271	0.821	high					pos	1.27	5.99	8.13	24.95	89.98	0.42	0.83
SPH_029	L_03	Female	NV	B_1602	27	NA	NA	NA	NA	-0.029	-0.009	0.214	-0.007	-0.031	0.255							1.09	6.57	8.59	21.86	88.42	0.33	0.85
SPH_030	L_03	Female	NV	B_1602	27	NA	NA	NA	NA	-0.025	-0.01	0.22	-0.021	-0.027	0.033							1.07	6.56	8.65	25.32	97.92	0.42	0.93
SPH_032	L_04	Male	MH	B_1602	27	yes	NA	NA	NA	0.019	0.022	0.488	1.381	1.142	0.755					neg	pos	1.53	6.85	8.17	22.04	89.47	0.35	0.86
SPH_033	L_04	Male	MH	B_1602	27	yes	NA	NA	NA	-0.008	0.006	0.431	0.36	0.471	0.144		low	low	low	neg	neg	1.17	6.42	8.72	24.08	87.44	0.38	0.81
SPH_034	L_04	Female	MH	B_1602	27	yes	yes	51900000	8.1	0.002	0.01	0.385	0.44	0.755	0.634		low	low		neg	pos	1.08	5.73	7.96	23.03	81.06	0.38	0.74
SPH_038	L_04	Female	NV	B_1602	27	NA	NA	NA	NA	0.004	-0.003	0.331	-0.014	-0.008	0.112							1.32	5.8	6.81	21.59	84.93	0.37	0.81
SPH_040	L_04	Female	NV	B_1602	27	NA	NA	NA	NA	0.005	-0.023	0.203	-0.046	-0.03	-0.008							1.72	8.61	10.52	26.64	95.94	0.4	0.89
SPH_042	L_05	Male	MH	B_1602	27	yes	yes	63100000	8.1	-0.025	0.022	0.331	1.129	0.982	0.504					neg	pos	1.96	6.51	8.76	26.09	95.89	0.43	0.89
SPH_044	L_05	Male	MH	B_1602	27	yes	NA	NA	NA	-0.037	0.009	0.359	1.333	1.182	0.334				low	neg		1.39	5.85	7.88	24.59	99.12	0.42	0.96
SPH_045	L_05	Male	NV	B_1602	27	NA	NA	NA	NA	-0.034	-0.03	0.157	-0.051	0.027	0.012							1.06	5.07	6.85	21.04	86.42	0.35	0.84
SPH_046	L_05	Female	MH	B_1602	27	yes	yes	83700000	8.1	-0.024	-0.004	0.362	1.052	1.172	0.834		low			neg	pos	1.47	5.63	7.61	23.81	87.09	0.41	0.81
SPH_048	L_05	Female	MH	B_1602	27	yes	yes	99300000	8.2	-0.032	-0.028	0.205	1.623	1.334	0.831	low				neg	pos	1.28	5.55	7.7	24.51	88.74	0.42	0.82
SPH_050	L_05	Female	NV	B_1602	27	NA	NA	NA	NA	-0.022	-0.015	0.282	-0.029	-0.044	-0.003							1.82	6.6	9.01	27.79	98.6	0.47	0.91
SPH_051	L_06	Male	MH	B_1602	27	yes	NA	NA	NA	-0.015	0.193	0.605	1.237	1.068	0.526	high				pos	pos	1.49	7.44	9.78	23.73	98.49	0.35	0.96
SPH_053	L_06	Male	MH	B_1602	27	yes	yes	92000000	8.2	-0.006	0.062	0.216	0.976	0.916	0.427	low	low	low		neg	pos	1.38	6.78	8.59	27.67	105.86	0.48	1
SPH_055	L_06	Male	NV	B_1602	27	NA	NA	NA	NA	-0.003	-0.008	0.228	0.026	0.111	0.024							0.99	5.54	7.83	17.42	77.11	0.24	0.77
SPH_058	L_06	Female	MH	B_1602	27	yes	yes	42100000	8.5	-0.015	0.156	0.81	1.981	1.71	1.574	high	high	high	high	pos	pos	1.39	7.33	9.72	24.93	93.84	0.38	0.88
SPH_061	L_07	Male	MH	B_1602	26	yes	NA	NA	NA	0.01	0.333	0.959	1.239	1.108	0.361	high				pos		1.38	5.7	7.8	19.56	83.57	0.29	0.82
SPH_064	L_07	Male	MH	B_1602	26	yes	NA	NA	NA	-0.024	0.051	0.517	1.262	1.083	0.872					neg	pos	0.75	4.7	6.34	17.79	81.58	0.29	0.82
SPH_066	L_07	Female	MH	B_1602	26	yes	NA	NA	NA	0.022	0.098	0.572	0.995	0.851	NA		low	low		pos		1.6	6.47	8.98	NA	NA	NA	NA
SPH_068	L_07	Female	MH	B_1602	26	yes	yes	63000000	8	-0.008	0.058	0.673	0.875	1.022	0.503	high	low				pos	1.1	5.08	7.25	23.31	85.78	0.4	0.8
SPH_069	L_07	Female	NV	B_1602	26	NA	NA	NA	NA	-0.034	0.035	0.445	0.002	-0.002	0.056							1.15	5.32	7.15	24.87	94.73	0.44	0.9
SPH_070	L_08	Male	MH	B_1602	26	yes	yes	52600000	7.6	-0.012	-0.016	0.297	0.991	1.012	0.146		low		low	neg	neg	1.45	5.83	7.87	23.25	86.72	0.38	0.81
SPH_072	L_08	Male	MH	B_1602	26	yes	NA	NA	NA	-0.038	-0.001	0.325	1.361	1.133	0.3				low	neg		1.42	5.7	7.76	24.58	92.26	0.42	0.87
SPH_074	L_08	Female	MH	B_1602	26	yes	NA	NA	NA	-0.033	-0.051	0.103	0.737	0.663	0.229	low	low	low	low	neg	neg	1.54	5.91	8.11	24.72	93.64	0.42	0.88
SPH_077	L_08	Female	MH	B_1602	26	yes	yes	60200000	7.3	-0.042	-0.024	0.2	1.181	0.837	0.17	low		low	low	neg	neg	1.04	4.78	7.02	17.7	70.68	0.27	0.68
SPH_078	L_08	Female	NV	B_1602	26	NA	NA	NA	NA	-0.039	-0.056	0.031	-0.055	-0.037	0.043							1.09	4.95	7.11	21.09	87.67	0.35	0.85
SPH_079	L_08	Female	NV	B_1602	26	NA	NA	NA	NA	-0.037	-0.052	0.068	-0.048	-0.057	0.013							0.92	4.73	6.86	20.54	82.64	0.34	0.8
SPH_080	L_09	Male	MH	B_1602	25	yes	NA	NA	NA	-0.021	-0.001	0.305	1.367	1.108	0.497					neg	pos	1.89	6.07	8.24	28.33	100.12	0.5	0.92
SPH_084	L_09	Female	MH	B_1602	25	yes	yes	89000000	8.1	-0.02	-0.04	0.154	1.579	1.248	1.052	low			high	neg	pos	1.52	6.51	8.41	26.32	93.05	0.45	0.86
SPH_085	L_09	Female	NV	B_1602	25	NA	NA	NA	NA	-0.019	-0.013	0.223	-0.013	-0.012	0.093							1.48	5.56	7.8	26.15	94.51	0.46	0.88
SPH_086	L_09	Female	MH	B_1602	25	yes	yes	67600000	7.2	-0.031	0.05	0.57	0.978	0.824	0.539		low	low			pos	1.39	4.28	6.21	24.18	93.52	0.45	0.89
SPH_088	L_09	Female	MH	B_1602	25	yes	yes	75800000	7.4	-0.027	0.107	0.568	1.586	1.399	0.737					pos	pos	1.53	6.8	8.96	28.54	99.99	0.49	0.92
SPH_089	L_09	Female	NV	B_1602	25	NA	NA	NA	NA	-0.03	-0.01	0.24	-0.03	-0.03	0.02							1.29	5.41	7.37	23.71	84.42	0.41	0.78
SPH_090	L_10	Male	NV	B_1604	30	NA	NA	NA	NA	-0.001	-0.055	0.068	-0.054	-0.066	0.277							1.7	7.07	8.73	28.07	98.45	0.48	0.9
SPH_092	L_10	Male	MH	B_1604	30	yes	NA	NA	NA	0.006	-0.003	0.351	1.004	1.091	0.63		low			neg	pos	1.42	6.11	7.09	27.77	103.6	0.52	0.97
SPH_093	L_10	Male	MH	B_1604	30	yes	yes	21000000	8.2	-0.004	-0.01	0.354	0.928	1.124	0.511		low			neg	pos	1.45	8.02	8.97	30.97	109.68	0.55	1.01
SPH_094	L_10	Male	NV	B_1604	30	NA	NA	NA	NA	-0.009	-0.032	0.103	-0.035	-0.025	0.169							1.34	5.62	7.57	25.07	92.83	0.44	0.87
SPH_096	L_10	Male	MH	B_1604	30	yes	yes	22000000	8.9	-0.028	0.004	0.297	1.183	1.21	0.542					neg	pos	1.19	7.55	9.6	30.45	102.55	0.52	0.92
SPH_097	L_10	Female	MH	B_1604	30	yes	failed QC	16900000	8.5	-0.008	0.027	0.34	1.181	1.049	0.521					neg	pos	1.65	8.1	8.34	31.18	102.12	0.57	0.91
SPH_098	L_10	Female	MH	B_1604	30	yes	NA	NA	NA	0.001	-0.027	0	1.44	1.335	1.088	low			high	neg	pos	1.63	5.54	6.84	28.84	95.54	0.55	0.86
SPH_101	L_11	Male	MH	B_1604	28	yes	NA	NA	NA	-0.033	-0.048	0.057	1.148	1.052	0.567	low				neg	pos	1.7	6.84	8.97	26.12	110.28	0.43	1.08
SPH_103	L_11	Male	MH	B_1604	28	yes	NA	NA	NA	-0.025	0.001	0.391	1.397	1.439	0.979				high	neg	pos	1.48	6.13	8.34	28.28	100.58	0.5	0.93
SPH_104	L_11	Male	NV	B_1604	28	NA	NA	NA	NA	-0.01	-0.038	0.128	-0.052	-0.053	0.005							1.51	6.49	8.74	30.59	118.52	0.55	1.13
SPH_106	L_11	Male	NV	B_1604	28	NA	NA	NA	NA	-0.025	-0.041	0.054	-0.041	-0.048	0.178							1.4	6.14	8.13	22.82	86.41	0.37	0.82
SPH_110	L_11	Female	MH	B_1604	28	yes	yes	54400000	7.7	-0.027	0.008	0.408	0.971	1.03	0.218		low		low	neg	neg	1.21	5.79	7.91	26.69	99.35	0.47	0.93
SPH_113	L_12	Male	MH	B_1604	28	yes	yes	64700000	8	-0.029	0.018	0.282	1.798	1.545	0.793		high	high		neg	pos	1.56	4.7	6.28	19.3	74.37	0.33	0.71
SPH_115	L_12	Male	MH	B_1604	28	failed QC	NA	NA	NA	-0.039	-0.004	0.214	1.545	1.377	0.553	low				neg	pos	1.44	6.55	8.8	24.25	89.1	0.39	0.83
SPH_116	L_12	Female	MH	B_1604	28	yes	yes	97100000	8.3	-0.04	-0.008	0.417	1.156	1.207	0.499					neg	pos	1.69	6.28	8.35	24.82	87.9	0.41	0.81
SPH_118	L_12	Female	MH	B_1604	28	yes	NA	NA	NA	-0.031	-0.022	0.128	1.249	1.165	0.599	low				neg	pos	1.72	6.18	8	22.93	88.66	0.37	0.84
SPH_120	L_12	Female	NV	B_1604	28	NA	NA	NA	NA	-0.036	0.001	0.194	-0.004	0.006	0.025							1.43	6.1	7.77	19.46	76.66	0.29	0.73
SPH_122	L_13	Female	NV	B_1604	27	NA	NA	NA	NA	-0.017	-0.029	0.057	-0.06	NA	0.179							1.43	5.85	8.05	24.68	83.08	0.42	0.75
SPH_123	L_13	Female	MH	B_1604	27	yes	yes	39000000	8.8	-0.015	0.065	0.443	1.721	1.761	1.011		high	high	high	neg	pos	1.37	6.86	9.23	27.15	88.62	0.45	0.79
SPH_125	L_13	Female	MH	B_1604	27	yes	NA	NA	NA	0.013	0.045	0.605	1.437	1.399	0.924	high					pos	1.59	6.71	8.88	26.38	78.05	0.44	0.66
SPH_128	L_13	Male	MH	B_1604	27	yes	NA	NA	NA	-0.001	0.028	0.359	1.415	1.357	0.844					neg	pos	1.27	6.27	8.54	23.29	83.66	0.37	0.77
SPH_129	L_13	Male	MH	B_1604	27	yes	yes	62700000	7.3	-0.003	0.052	0.453	1.654	1.525	1.265		high	high	high	neg	pos	1.26	5.53	7.45	24.06	72.79	0.42	0.62
SPH_130	L_13	Male	NV	B_1604	27	NA	NA	NA	NA	-0.002	-0.025	0.294	-0.034	-0.039	0.359							1.25	6.19	8.47	27.05	98.69	0.46	0.92
SPH_134	L_14	Male	NV	B_1604	28	NA	NA	NA	NA	-0.004	-0.004	0.273	-0.02	-0.049	0.123							1.79	8.81	11.59	28.2	101.16	0.42	0.94
SPH_136	L_14	Male	MH	B_1604	28	yes	NA	NA	NA	-0.035	-0.017	0.158	1.316	1.272	NA	low				neg		1.37	7.03	9.7	23.68	NA	0.35	NA
SPH_138	L_14	Male	MH	B_1604	28	yes	yes	78100000	7.9	-0.015	0.045	0	0.981	0.909	0.407	low	low	low		neg	pos	1.01	6.14	8.61	22.09	97.38	0.34	0.97
SPH_139	L_14	Male	MH	B_1604	28	yes	NA	NA	NA	-0.011	-0.005	0.305	1.268	1.331	0.877					neg	pos	1.06	6.12	8.52	23.51	93.26	0.37	0.89
SPH_140	L_14	Male	NV	B_1604	28	NA	NA	NA	NA	-0.011	-0.03	0.17	-0.05	-0.024	0.028							0.94	4.3	5.92	18.76	76.38	0.32	0.74
SPH_141	L_14	Female	MH	B_1604	28	yes	yes	74500000	7.6	-0.018	0.106	0.623	1.675	1.501	0.983	high	high	high	high	pos	pos	1.16	7.02	9.58	23.21	95.39	0.34	0.93
SPH_143	L_15	Male	MH	B_1604	27	yes	failed QC	12200000	8	-0.029	-0.008	0.54	1.628	1.374	0.701					neg	pos	1.4	7.52	10.44	26.55	103.46	0.4	0.99
SPH_147	L_15	Male	MH	B_1604	27	yes	NA	NA	NA	-0.035	0.04	0.43	1.437	1.183	0.648					neg	pos	1.64	7.8	10.78	29.61	109.59	0.47	1.03
SPH_149	L_15	Male	MH	B_1604	27	yes	NA	NA	NA	-0.038	-0.022	0.23	1.264	1.049	0.611					neg	pos	1.06	5.89	8.21	21.1	74	0.32	0.68
SPH_151	L_15	Male	NV	B_1604	27	NA	NA	NA	NA	-0.006	0.084	0.712	0.077	0.006	0.055							1.69	7.03	9.22	30.83	107.51	0.54	0.98
SPH_152	L_16	Male	NV	B_1604	26	NA	NA	NA	NA	-0.018	-0.041	0.133	-0.039	-0.067	0.043							1.55	7.25	9.64	27.18	89	0.44	0.79
SPH_153	L_16	Male	MH	B_1604	26	yes	NA	NA	NA	-0.015	0.035	0.405	1.269	1.193	0.734					neg	pos	1.76	7.07	9.64	32.01	105.57	0.56	0.94
SPH_155	L_16	Male	MH	B_1604	26	yes	NA	NA	NA	-0.009	0.045	0.368	1.703	1.677	1.049		high	high	high	neg	pos	1.83	8.05	10.57	29.95	95.5	0.48	0.84
SPH_157	L_16	Male	MH	B_1604	26	yes	NA	NA	NA	0.007	0.091	0.546	1.738	1.581	1.553		high	high	high	pos	pos	1.28	4.73	6.48	21.32	81.36	0.37	0.77
SPH_159	L_16	Female	NV	B_1604	26	NA	NA	NA	NA	-0.02	0.029	0.313	0.007	0.005	0.168							1.82	8.13	10.58	29.86	100.3	0.48	0.9
SPH_161	L_16	Female	MH	B_1604	26	yes	failed QC	19400000	8.8	-0.021	0.145	0.717	1.909	1.541	1.248	high	high	high	high	pos	pos	1.25	6.57	8.87	25.04	85.88	0.4	0.78
SPH_162	L_16	Female	MH	B_1604	26	yes	NA	NA	NA	-0.02	0.042	0.643	1.414	1.434	1.117	high			high		pos	1.14	7.03	8.96	25.83	86.04	0.42	0.77
SPH_163	L_17	Male	MH	B_1604	27	yes	yes	51400000	8.6	-0.012	-0.024	0.153	0.919	0.865	0.821	low	low	low		neg	pos	1.96	6.26	6.75	27.66	103.29	0.52	0.97
SPH_164	L_17	Male	MH	B_1604	27	yes	NA	NA	NA	-0.015	-0.009	0.21	1.273	1.123	NA	low				neg		1.97	6.75	7.32	25.35	NA	0.45	NA
SPH_166	L_17	Male	MH	B_1604	27	yes	yes	94900000	8.5	-0.01	0.002	0.198	1.133	1.043	0.745	low				neg	pos	1.93	6.78	7.91	28.39	98.57	0.51	0.9
SPH_168	L_17	Male	NV	B_1604	27	NA	NA	NA	NA	-0.041	-0.036	0.083	-0.048	-0.063	0.226							0.96	4.77	5.09	16.38	70.51	0.28	0.69
SPH_170	L_17	Female	MH	B_1604	27	yes	yes	36900000	8.6	-0.021	0.008	0.395	1.207	1.042	0.782					neg	pos	1.54	5.23	5.72	20.42	86.05	0.37	0.84
SPH_172	L_18	Male	NV	B_1604	27	NA	NA	NA	NA	-0.035	0.009	0.315	0.016	0.129	0.133							1.47	4.1	6.65	19.84	102.49	0.33	1.06
SPH_173	L_18	Male	MH	B_1604	27	yes	NA	NA	NA	-0.044	0.099	0.686	1.796	1.664	0.969	high	high	high	high	pos	pos	1.22	7.34	10.45	27.95	112.94	0.44	1.09
SPH_175	L_18	Female	MH	B_1604	27	yes	NA	NA	NA	-0.042	0.077	0.595	1.939	1.726	1.428	high	high	high	high	pos	pos	1.9	9.75	13.21	28.8	97.01	0.39	0.87
SPH_176	L_18	Female	MH	B_1604	27	yes	NA	NA	NA	-0.045	0.055	0.395	1.23	1.342	NA					neg		1.25	6.76	8.96	25.51	NA	0.41	NA
SPH_178	L_18	Female	MH	B_1604	27	yes	yes	57600000	8.7	-0.045	0.082	0.479	1.431	1.685	0.903			high			pos	1.1	6.2	8.69	24.25	92.89	0.39	0.88
SPH_181	L_19	Male	MH	B_1604	24	yes	NA	NA	NA	-0.032	-0.029	0.17	1.376	1.421	NA	low				neg		1.66	6.19	8.83	27	NA	0.45	NA
SPH_183	L_19	Male	MH	B_1604	24	yes	NA	NA	NA	-0.034	0.067	0.553	1.066	1.053	0.661						pos	1.53	6.16	8.32	26.08	100.09	0.44	0.95
SPH_185	L_19	Male	MH	B_1604	24	yes	yes	51900000	7.4	-0.034	-0.045	0.135	0.909	0.81	0.528	low	low	low		neg	pos	1.38	5.84	8.26	24.52	96.52	0.41	0.92
SPH_187	L_19	Female	MH	B_1604	24	yes	yes	118000000	8.2	-0.033	-0.029	0.158	1.13	1.157	0.8	low				neg	pos	1.2	5.39	7.51	19.22	74.95	0.29	0.71
SPH_188	L_19	Female	NV	B_1604	24	NA	NA	NA	NA	-0.034	-0.037	0.05	-0.061	-0.041	0.008							1.06	4.68	6.9	20.26	78.49	0.33	0.75
SPH_189	L_20	Male	MH	B_1604	25	yes	yes	94300000	7.2	-0.015	0.07	0.219	1.061	1.156	0.385		low					1.62	5.14	7.17	20.32	76.73	0.33	0.72
SPH_190	L_20	Male	NV	B_1604	25	NA	NA	NA	NA	-0.015	0.029	0.3	0.007	0.111	0.077							1.35	4.47	5.98	14.7	70.7	0.22	0.72
SPH_193	L_20	Male	MH	B_1604	25	yes	yes	74000000	9.1	-0.035	-0.006	0.27	1.198	1.325	0.892					neg	pos	1.26	4.49	6.39	16.63	71.89	0.26	0.71
SPH_195	L_20	Female	MH	B_1604	25	yes	yes	50800000	9.3	-0.021	0.11	0.51	1.589	1.524	1.003			high	high		pos	1.43	5.14	7.17	18.41	74.72	0.28	0.72
SPH_196	L_20	Female	MH	B_1604	25	yes	NA	NA	NA	0.005	0.098	0.672	1.319	1.402	1.11	high			high	pos	pos	1.16	4.85	6.67	18.32	79.07	0.29	0.78
SPH_199	L_21	Female	MH	B_1605	31	yes	NA	NA	NA	-0.036	0.153	0.679	1.371	1.35	0.805	high				pos	pos	1.29	6.76	9.3	26.02	95.12	0.42	0.89
SPH_201	L_21	Female	NV	B_1605	31	NA	NA	NA	NA	-0.033	0.083	0.355	0.063	0.137	0.121							1.26	5.92	8.36	25.7	91.01	0.43	0.84
SPH_202	L_21	Female	MH	B_1605	31	yes	NA	NA	NA	-0.033	0.04	0.42	1.447	1.49	1.03			high	high	neg	pos	1.12	6.42	8.93	24.97	90.04	0.4	0.83
SPH_205	L_21	Male	MH	B_1605	31	yes	NA	NA	NA	-0.028	0.052	0.464	1.164	1.247	0.571					neg	pos	1.53	7.94	10.3	30.61	98.2	0.51	0.87
SPH_206	L_21	Male	MH	B_1605	31	yes	NA	NA	NA	-0.027	0.119	0.593	1.239	1.469	0.631	high		high		pos	pos	1.63	7.57	9.91	28.56	88.62	0.47	0.77
SPH_207	L_22	Female	MH	B_1605	30	yes	NA	NA	NA	-0.051	0.021	0.385	1.257	1.289	0.534					neg	pos	1.54	5.89	8.11	25.96	90.54	0.45	0.83
SPH_209	L_22	Female	MH	B_1605	30	yes	NA	NA	NA	-0.028	0.033	0.37	1.244	1.265	0.8					neg	pos	1.18	7.15	9.53	21.85	81.41	0.31	0.76
SPH_211	L_22	Female	NV	B_1605	30	NA	NA	NA	NA	-0.041	0.006	0.235	-0.023	0.004	0.111							0.93	4.84	6.82	20.52	82.03	0.34	0.79
SPH_215	L_22	Male	MH	B_1605	30	yes	yes	53000000	7.8	-0.039	0.01	0.375	0.888	0.992	0.376		low			neg		1.31	5.98	7.76	23.5	86.36	0.39	0.81
SPH_217	L_22	Male	NV	B_1605	30	NA	NA	NA	NA	-0.018	0.034	0.38	0.022	0.039	0.008							1.16	5.49	7.81	23.7	102.75	0.4	1.01
SPH_219	L_23	Female	MH	B_1605	29	yes	yes	55300000	7.9	-0.039	0.012	0.47	1.058	1.087	0.302		low		low	neg		1.8	10.11	12.59	29.68	95.03	0.43	0.84
SPH_220	L_23	Female	MH	B_1605	29	yes	yes	72400000	8.6	-0.04	0.011	0.363	1.221	1.247	0.597					neg	pos	1.75	7.99	10.56	25.23	70.78	0.37	0.58
SPH_222	L_23	Female	NV	B_1605	29	NA	NA	NA	NA	-0.058	-0.021	0.205	-0.049	-0.051	0.046							1.43	7.79	10.37	26.87	90.28	0.41	0.81
SPH_225	L_23	Male	MH	B_1605	29	yes	NA	NA	NA	-0.054	0.021	0.465	1.383	1.371	0.785					neg	pos	1.64	7.4	9.95	23.7	78.5	0.34	0.7
SPH_226	L_23	Male	MH	B_1605	29	yes	yes	61400000	9.1	-0.051	0.016	0.408	1.45	1.474	0.722			high		neg	pos	1.5	7	9.22	21.99	83.35	0.32	0.79
SPH_229	L_24	Female	MH	B_1605	29	yes	yes	63800000	9.1	-0.046	-0.004	0.428	0.927	1.008	0.356		low			neg		1.58	7.44	9.44	26.62	87.08	0.43	0.78
SPH_231	L_24	Female	MH	B_1605	29	yes	NA	NA	NA	-0.05	-0.044	0.155	1.43	0.883	NA	low		low		neg		1	5.77	8.29	22.32	NA	0.35	NA
SPH_233	L_24	Male	MH	B_1605	29	yes	yes	75600000	7.6	-0.039	0.047	0.198	1.018	1.196	0.57	low	low			neg	pos	1.81	7.14	9.1	25.77	80.85	0.42	0.71
SPH_235	L_24	Male	MH	B_1605	29	yes	yes	96400000	7.2	-0.027	0.084	0.357	1.104	1.091	0.255				low		neg	1.7	7.47	9.71	26.49	83.87	0.42	0.74
SPH_236	L_24	Male	NV	B_1605	29	NA	NA	NA	NA	-0.047	-0.03	0.105	-0.049	-0.012	0.065							1.48	5.93	8.1	22.5	78.86	0.36	0.72
SPH_237	L_24	Male	MH	B_1605	29	yes	yes	56500000	8	-0.04	0	0.225	1.175	1.247	0.464					neg	pos	1.27	5.74	7.82	20.51	74.3	0.32	0.69
SPH_238	L_25	Female	MH	B_1605	28	yes	yes	48500000	7.5	-0.039	0.06	0.414	1.505	1.499	1.226			high	high	neg	pos	1.61	6.91	9.4	26.33	85.71	0.42	0.76
SPH_242	L_25	Female	MH	B_1605	28	yes	yes	38300000	8.2	-0.044	-0.016	0.215	1.147	1.131	0.741	low				neg	pos	1.31	5.95	7.91	27.94	83.63	0.5	0.71
SPH_243	L_25	Female	NV	B_1605	28	NA	NA	NA	NA	-0.02	0.04	0.285	0.035	0.083	0.074							1.08	5.19	7.21	17.53	72.51	0.26	0.7
SPH_244	L_25	Male	MH	B_1605	28	yes	NA	NA	NA	0.003	0.186	0.651	1.253	1.247	0.398	high				pos		1.63	7.32	10.21	26.36	99.04	0.4	0.93
SPH_246	L_25	Male	MH	B_1605	28	yes	NA	NA	NA	-0.026	0.056	0.389	1.379	1.33	0.821					neg	pos	1.3	5.22	7.27	24.79	96.06	0.44	0.91
SPH_248	L_25	Male	NV	B_1605	28	NA	NA	NA	NA	-0.04	0.03	0.293	0.014	0.073	0.08							1.56	6.18	8.67	25.96	114.04	0.43	1.13
SPH_249	L_26	Female	MH	B_1605	28	yes	yes	41200000	7.1	-0.046	0.063	0.503	1.203	1.489	0.595			high		neg	pos	1.43	7.13	9.17	26.72	90.15	0.44	0.81
SPH_251	L_26	Female	MH	B_1605	28	yes	NA	NA	NA	-0.04	0.025	0.49	1.672	1.752	0.99		high	high	high	neg	pos	1.44	7.78	10.13	26.07	94.2	0.4	0.87
SPH_253	L_26	Female	MH	B_1605	28	yes	yes	67100000	7.8	-0.043	0.017	0.425	1.514	1.417	0.523					neg	pos	1.63	6.7	8.88	21.72	79.76	0.32	0.74
SPH_254	L_26	Female	NV	B_1605	28	NA	NA	NA	NA	-0.011	0	0.278	-0.027	-0.008	-0.011							1.26	6.87	9.25	23.86	84.21	0.37	0.77
SPH_257	L_26	Male	MH	B_1605	28	yes	yes	30600000	7.7	-0.011	0.223	0.891	1.533	1.398	0.686	high				pos	pos	1.59	6.72	9.08	24.72	89.73	0.39	0.83
SPH_262	L_27	Female	MH	B_1605	28	yes	yes	40800000	7.2	-0.033	0.119	0.629	1.078	1.013	0.397	high				pos		1.37	5.86	8.15	21.11	88.76	0.32	0.87
SPH_263	L_27	Female	NV	B_1605	28	NA	NA	NA	NA	-0.046	-0.053	0.043	-0.054	-0.033	0.031							1.41	7.63	10.07	28.05	96.2	0.45	0.87
SPH_264	L_27	Male	MH	B_1605	28	yes	yes	55100000	7.2	-0.038	0.128	0.669	1.004	0.847	0.573	high	low	low		pos	pos	1.64	7.52	10.16	26.22	102.42	0.4	0.98
SPH_267	L_27	Male	MH	B_1605	28	yes	NA	NA	NA	-0.039	0.016	0.438	1.372	1.259	0.593					neg	pos	1.52	5.22	7.04	24.16	98.4	0.43	0.95
SPH_268	L_27	Male	NV	B_1605	28	NA	NA	NA	NA	-0.031	0.03	0.39	-0.015	0.036	0.011							1.5	6.58	8.55	24.31	92.99	0.39	0.88
SPH_270	L_28	Female	MH	B_1605	28	yes	yes	71000000	8.4	-0.033	-0.026	0.328	1.107	1.148	0.483					neg	pos	2.01	6.65	8.56	21.92	91.16	0.33	0.89
SPH_272	L_28	Female	MH	B_1605	28	yes	NA	NA	NA	-0.035	-0.035	0.16	1.244	1.083	0.491	low				neg	pos	1.73	8.09	10.47	25.33	103.27	0.37	1
SPH_273	L_28	Female	NV	B_1605	28	NA	NA	NA	NA	-0.026	-0.044	0.258	-0.053	-0.04	0.05							1.96	7.94	10.26	27.69	103.23	0.44	0.97
SPH_276	L_28	Male	MH	B_1605	28	yes	NA	NA	NA	-0.035	-0.004	0.255	1.316	1.119	0.665					neg	pos	1.89	8.84	11.3	24.09	93.78	0.32	0.89
SPH_279	L_28	Male	MH	B_1605	28	yes	yes	41200000	7.6	-0.041	-0.001	0.335	0.839	0.656	0.201		low	low	low	neg	neg	2.01	9.14	11.43	26.25	98.82	0.37	0.93
SPH_280	L_29	Female	MH	B_1605	28	yes	NA	NA	NA	-0.041	-0.004	0.3	1.499	1.42	0.964				high	neg	pos	1.72	7.65	8.24	26.71	81.59	0.46	0.7
SPH_282	L_29	Female	MH	B_1605	28	yes	NA	NA	NA	-0.044	0.062	0.45	1.304	1.355	0.727					neg	pos	1.43	6.88	8.44	22.32	77.09	0.35	0.7
SPH_283	L_29	Female	NV	B_1605	28	NA	NA	NA	NA	-0.037	0.004	0.45	-0.035	-0.001	0.032							1.39	4.57	5.9	18.22	76.96	0.31	0.75
SPH_285	L_29	Female	MH	B_1605	28	yes	NA	NA	NA	-0.039	0.139	0.624	1.435	1.353	0.806	high				pos	pos	0.99	3.81	4.4	13.54	62.76	0.23	0.63
SPH_286	L_29	Male	MH	B_1605	28	yes	yes	44300000	8.9	-0.04	0.043	0.215	1.518	1.297	0.86	low				neg	pos	1.43	7.64	8.8	24.25	82.74	0.39	0.75
SPH_288	L_29	Male	MH	B_1605	28	yes	yes	60900000	9	-0.033	0.074	0.361	1.468	1.371	0.687						pos	1.33	5.46	6.49	18.16	70.22	0.29	0.67
SPH_291	L_30	Female	MH	B_1605	27	yes	NA	NA	NA	-0.032	-0.007	0.223	1.422	1.209	0.72					neg	pos	1.14	5.55	7.65	22.9	88.8	0.38	0.84
SPH_292	L_30	Female	NV	B_1605	27	NA	NA	NA	NA	-0.017	-0.018	0.388	-0.031	0.004	0.461							1.11	6.28	8.58	21.92	96.44	0.33	0.96
SPH_294	L_30	Female	MH	B_1605	27	yes	yes	30400000	7.8	-0.032	0.01	0.413	1.131	0.772	0.275			low	low	neg	neg	1.06	5.74	7.83	23.39	94.93	0.39	0.92
SPH_296	L_30	Male	MH	B_1605	27	yes	yes	55300000	8.8	-0.03	0.01	0.483	1.222	0.857	0.354			low		neg		1.17	6.54	9.24	23.34	98.91	0.35	0.97
SPH_298	L_30	Male	MH	B_1605	27	yes	yes	69500000	7.4	-0.038	0.037	0.373	1.177	0.854	0.412			low		neg	pos	0.96	5.69	8	23.5	102.04	0.39	1.01
SPH_300	L_31	Female	MH	B_1605	26	yes	yes	42700000	7.2	0.01	0.122	0.607	1.595	1.375	1.439	high			high	pos	pos	1.55	6.97	9.39	28.31	100.46	0.47	0.93
SPH_303	L_31	Female	MH	B_1605	26	yes	yes	80200000	8.3	-0.011	0.153	0.747	1.553	1.453	0.773	high				pos	pos	1.13	6.08	8.7	27.2	89.62	0.46	0.8
SPH_305	L_31	Male	MH	B_1605	26	yes	NA	NA	NA	0.028	0.003	0.455	1.381	1.13	0.74					neg	pos	1.53	7.16	9.33	30.39	119.99	0.53	1.15
SPH_307	L_31	Male	MH	B_1605	26	yes	NA	NA	NA	-0.007	0.022	0.155	1.327	1.151	0.483	low				neg	pos	1.26	6.48	9.2	27.47	112.88	0.46	1.1
SPH_308	L_31	Male	NV	B_1605	26	NA	NA	NA	NA	-0.002	-0.036	0.51	-0.046	-0.035	-0.015							1.34	6.29	8.73	27.5	95.65	0.47	0.87
SPH_309	L_31	Male	MH	B_1605	26	yes	NA	NA	NA	-0.013	0.036	0.15	1.375	1.256	0.535	low				neg	pos	1.22	6.66	9.13	26.15	100.47	0.43	0.95
SPH_310	L_32	Female	NV	B_1607	30	NA	NA	NA	NA	-0.04	-0.04	0.523	-0.05	0.009	0.033							1.64	9.13	11.76	29.97	104.16	0.46	0.95
SPH_312	L_32	Female	MH	B_1607	30	yes	yes	85500000	7.9	-0.037	0.11	0.638	0.46	0.4	0.234	high	low	low	low	pos	neg	1.45	9.07	11.88	30.3	92.63	0.46	0.8
SPH_314	L_32	Female	MH	B_1607	30	yes	yes	119000000	8	-0.038	0.039	0.25	1.582	1.409	0.664					neg	pos	1.19	5.23	6.68	20.58	74.77	0.35	0.69
SPH_315	L_32	Female	MH	B_1607	30	yes	yes	66300000	7.9	-0.034	0.013	0.343	1.535	1.627	0.992			high	high	neg	pos	1.22	7.61	9.93	28.23	93.87	0.46	0.84
SPH_317	L_32	Male	NV	B_1607	30	NA	NA	NA	NA	-0.033	-0.001	0.438	-0.019	0.05	0.015							1.48	7.73	8.32	28.34	95.45	0.5	0.86
SPH_318	L_32	Male	MH	B_1607	30	yes	NA	NA	NA	-0.034	0.046	0.373	1.253	0.957	0.46			low		neg	pos	1.17	7.28	9.11	25.95	91.83	0.42	0.84
SPH_319	L_32	Male	MH	B_1607	30	yes	NA	NA	NA	-0.036	0.036	0.258	1.656	1.454	NA		high			neg		1.28	7.36	9.77	23.3	NA	0.34	NA
SPH_325	L_33	Male	NV	B_1607	29	NA	NA	NA	NA	-0.007	0.03	0.135	-0.007	0.024	0.037							1.53	8.09	10.92	29.74	101.54	0.47	0.92
SPH_326	L_33	Male	MH	B_1607	29	yes	NA	NA	NA	-0.035	-0.03	0.178	1.035	0.748	0.262	low	low	low	low	neg	neg	1.5	7.95	10.68	29.73	109.01	0.48	1.02
SPH_330	L_33	Male	MH	B_1607	29	yes	NA	NA	NA	-0.033	-0.025	0.435	1.636	1.414	0.793		high			neg	pos	1	7.19	9.77	29.57	109.28	0.5	1.02
SPH_331	L_34	Female	MH	B_1607	29	yes	NA	NA	NA	-0.041	0.033	0.27	1.432	1.115	0.521					neg	pos	1.27	5.82	7.71	26.91	101.1	0.48	0.95
SPH_334	L_34	Female	NV	B_1607	29	NA	NA	NA	NA	-0.041	-0.01	0.2	-0.039	-0.005	-0.006							0.92	4.93	6.34	25.89	101.83	0.49	0.97
SPH_335	L_34	Female	MH	B_1607	29	yes	yes	105000000	7.6	-0.04	0.075	0.435	1.563	1.253	0.591						pos	0.85	5.3	6.57	24.51	88.04	0.45	0.81
SPH_336	L_34	Female	MH	B_1607	29	yes	yes	33400000	7.6	-0.033	0.128	0.605	1.689	1.232	1.023	high	high		high	pos	pos	0.91	5.31	6.94	24.97	105.96	0.45	1.04
SPH_339	L_34	Male	MH	B_1607	29	yes	yes	75500000	8.6	-0.036	0.094	0.642	1.761	1.459	0.596	high	high			pos	pos	0.87	4.52	5.78	21.49	83.17	0.39	0.79
SPH_344	L_35	Female	MH	B_1607	28	yes	NA	NA	NA	-0.037	-0.025	0.348	1.335	1.095	0.749					neg	pos	1.55	7.66	10.82	26.56	85.51	0.39	0.76
SPH_345	L_35	Female	MH	B_1607	28	yes	NA	NA	NA	-0.007	0.03	0.04	1.348	1.239	0.528	low				neg	pos	1.35	7.19	9.53	24.83	84.66	0.38	0.77
SPH_346	L_35	Male	NV	B_1607	28	NA	NA	NA	NA	-0.031	-0.042	0.225	-0.054	-0.029	0.023							1.93	8.93	11.86	29.54	80.46	0.44	0.65
SPH_347	L_35	Male	MH	B_1607	28	yes	NA	NA	NA	-0.026	-0.013	0.295	1.284	1.065	0.183				low	neg	neg	1.88	8.08	10.34	26.43	87.93	0.4	0.79
SPH_350	L_35	Male	MH	B_1607	28	yes	NA	NA	NA	-0.032	-0.006	0.445	1.635	1.423	0.415		high			neg	pos	1.07	6.21	8.78	20.61	84.06	0.3	0.81
SPH_351	L_36	Female	MH	B_1607	27	yes	NA	NA	NA	0.011	0.024	0.34	1.459	1.286	1.176				high	neg	pos	1.6	8	9.24	28.01	93.93	0.47	0.85
SPH_357	L_36	Male	MH	B_1607	27	yes	NA	NA	NA	-0.022	0.06	0.433	1.689	1.433	NA		high			neg		1.25	6.56	8.18	19.48	NA	0.28	NA
SPH_359	L_36	Male	MH	B_1607	27	yes	NA	NA	NA	-0.026	-0.003	0.228	1.627	1.313	NA					neg		0.95	6.15	7.82	11.97	NA	0.1	NA
SPH_360	L_36	Male	NV	B_1607	27	NA	NA	NA	NA	-0.01	0.026	0.223	-0.007	0.028	0.019							0.94	5.33	6.45	21.17	78.72	0.37	0.74
SPH_361	L_37	Female	MH	B_1607	28	failed QC	NA	NA	NA	-0.038	0.033	0.235	1.641	1.393	NA		high			neg		1.84	8.16	10.5	32.45	NA	0.55	NA
SPH_363	L_37	Female	MH	B_1607	28	yes	NA	NA	NA	-0.027	0.015	0.313	1.454	1.195	NA					neg		1.58	7.66	9.68	28.23	NA	0.46	NA
SPH_365	L_37	Male	MH	B_1607	28	yes	NA	NA	NA	-0.031	0.021	0.33	1.31	1.204	0.475					neg	pos	1.39	6.91	8.91	27.35	93.85	0.46	0.85
SPH_366	L_37	Male	MH	B_1607	28	yes	NA	NA	NA	-0.025	0.033	0.073	1.259	1.021	0.648	low				neg	pos	1.47	6.38	7.34	26.6	89.09	0.48	0.8
SPH_369	L_37	Male	NV	B_1607	28	NA	NA	NA	NA	-0.04	-0.034	0.265	-0.053	0.005	NA							1.39	7.57	10.15	26.9	NA	0.42	NA
SPH_370	L_37	Male	MH	B_1607	28	yes	NA	NA	NA	-0.04	0.001	0.46	1.199	1.029	0.515					neg	pos	1.22	6.21	8.2	21.91	80.98	0.34	0.76
SPH_372	L_38	Female	MH	B_1607	27	yes	NA	NA	NA	0.072	0.043	0.283	1.334	1.253	0.572					neg	pos	2.1	9.17	11.68	29.58	92.39	0.45	0.81
SPH_374	L_38	Male	MH	B_1607	27	yes	NA	NA	NA	0.083	0.054	0.536	1.438	1.16	0.607					neg	pos	1.88	5.71	7.78	23.79	86.26	0.4	0.8
SPH_376	L_38	Male	MH	B_1607	27	yes	NA	NA	NA	0.04	0.062	0.541	1.504	1.321	NA					neg		2	9.94	12.92	31.38	NA	0.46	NA
SPH_377	L_38	Male	NV	B_1607	27	NA	NA	NA	NA	0.046	-0.002	0.298	0.138	0.012	0.074							1.75	9.29	12.08	31.25	105.23	0.48	0.95
SPH_378	L_38	Male	MH	B_1607	27	yes	NA	NA	NA	0.077	0.096	0.607	1.43	1.214	0.749	high				pos	pos	1.83	6.83	8.86	26.88	101.27	0.45	0.95
SPH_380	L_38	Male	NV	B_1607	27	NA	NA	NA	NA	0.092	0.014	0.268	-0.018	0.002	0.107							1.62	7.47	9.98	25.73	79.12	0.39	0.68
SPH_383	L_39	Female	MH	B_1607	28	yes	NA	NA	NA	-0.012	0.185	0.858	2.15	1.806	1.472	high	high	high	high	pos	pos	1.47	7.92	10.44	28.85	106.62	0.46	1
SPH_384	L_39	Female	NV	B_1607	28	NA	NA	NA	NA	-0.014	0.019	0.235	0.012	0.074	0.033							1.13	6.26	8.28	19.47	94.14	0.28	0.96
SPH_385	L_39	Female	MH	B_1607	28	yes	NA	NA	NA	-0.02	0.15	0.648	1.811	1.544	1.064	high	high	high	high	pos	pos	1.33	7.38	9.72	25.6	100.61	0.4	0.96
SPH_388	L_39	Male	NV	B_1607	28	NA	NA	NA	NA	0.011	0.008	0.423	-0.003	0.081	NA							1.03	8.51	11.07	19.55	NA	0.21	NA
SPH_389	L_39	Male	MH	B_1607	28	yes	NA	NA	NA	-0.007	0.15	0.735	1.784	1.421	0.722	high	high			pos	pos	1.04	5.24	7.25	21.21	86.01	0.35	0.83
SPH_391	L_39	Male	MH	B_1607	28	yes	NA	NA	NA	-0.016	0.078	0.479	2	1.734	1.295		high	high	high		pos	0.99	5.42	7.46	19.08	89.14	0.29	0.9
SPH_393	L_40	Female	MH	B_1607	27	yes	NA	NA	NA	0	0.029	0.435	1.448	1.312	0.506					neg	pos	1.61	7.3	9.37	26.82	89.1	0.44	0.8
SPH_394	L_40	Female	MH	B_1607	27	yes	NA	NA	NA	0.077	0.053	0.421	1.41	1.052	0.461					neg	pos	1.42	6.99	9.12	27.28	100.34	0.45	0.94
SPH_396	L_40	Male	MH	B_1607	27	yes	NA	NA	NA	0.017	0.037	0.33	1.511	1.149	0.327				low	neg		2.16	8.56	11.47	31.06	99.82	0.49	0.88
SPH_400	L_40	Male	MH	B_1607	27	yes	NA	NA	NA	-0.006	0.013	0.275	1.429	1.159	0.375					neg		1.88	8.29	11.07	31.57	109.96	0.51	1.01
SPH_401	L_40	Male	NV	B_1607	27	NA	NA	NA	NA	0.039	0.008	0.455	-0.013	0.015	-0.021							2.22	9.35	12.18	30.57	100.01	0.46	0.89
SPH_403	L_41	Female	MH	B_1611	29	yes	yes	55800000	8	-0.025	0.019	0.368	1.523	1.366	0.572					neg	pos	1.32	7.29	9.37	24.2	82.84	0.37	0.75
SPH_405	L_41	Female	MH	B_1611	29	yes	yes	67700000	7.9	-0.028	0.03	0.267	1.634	1.273	0.818		high			neg	pos	0.97	5.73	7.91	24.31	91.09	0.41	0.86
SPH_407	L_41	Male	MH	B_1611	29	yes	NA	NA	NA	-0.024	0.009	0.192	1.429	1.177	0.435	low				neg	pos	1.49	8.31	10.51	31.2	109.33	0.52	1
SPH_409	L_41	Male	NV	B_1611	29	NA	NA	NA	NA	-0.035	-0.018	0.408	-0.007	-0.011	0.024							1.58	8.34	11.07	33.72	110.74	0.57	0.99
SPH_411	L_41	Male	MH	B_1611	29	yes	NA	NA	NA	-0.032	0.022	0.212	1.396	0.966	0.534	low		low		neg	pos	1.07	6.05	8.18	23.09	88.71	0.37	0.84
SPH_413	L_42	Female	MH	B_1611	29	yes	yes	50400000	7.8	0.01	0.198	0.756	1.472	1.23	0.55	high				pos	pos	1.88	7.07	9.21	25.78	83.01	0.41	0.73
SPH_415	L_42	Female	NV	B_1611	29	NA	NA	NA	NA	-0.028	-0.022	0.184	0.002	-0.008	0.047							1.83	6.41	8.31	28.89	100.31	0.51	0.92
SPH_416	L_42	Female	MH	B_1611	29	yes	NA	NA	NA	-0.022	-0.026	0.287	1.368	1.123	0.286				low	neg	neg	1.96	6.73	8.8	31.04	104.33	0.56	0.94
SPH_417	L_42	Male	MH	B_1611	29	yes	yes	36300000	8.3	-0.028	0.046	0.498	1.484	1.125	0.501					neg	pos	2.08	6.74	8.85	29.43	90.72	0.51	0.79
SPH_418	L_42	Male	MH	B_1611	29	yes	yes	46300000	7.5	-0.028	-0.008	0.184	1.809	1.421	0.462	low	high			neg	pos	2.08	7.81	10.11	32.9	96.02	0.57	0.81
SPH_420	L_42	Male	NV	B_1611	29	NA	NA	NA	NA	-0.026	-0.005	0.22	-0.007	-0.027	0.026							2.28	8.64	11.31	31.42	96.72	0.5	0.84
SPH_422	L_42	Male	MH	B_1611	29	yes	NA	NA	NA	-0.037	0.066	0.514	1.659	1.307	0.513		high			neg	pos	2.35	8.63	11.45	37.52	108.81	0.65	0.91
SPH_424	L_43	Female	NV	B_1611	29	NA	NA	NA	NA	-0.01	-0.012	-0.092	-0.007	0.018	-0.003							1.73	7.37	10	23.2	90.47	0.33	0.86
SPH_427	L_43	Female	MH	B_1611	29	yes	NA	NA	NA	-0.043	-0.013	0.368	1.394	1.251	0.412					neg	pos	1.57	6.71	8.53	29.97	95.46	0.54	0.84
SPH_428	L_43	Female	MH	B_1611	29	yes	yes	119000000	7.4	-0.043	0.005	0.066	1.636	1.287	0.49	low	high			neg	pos	1.89	7.21	9.17	27.66	97.56	0.46	0.9
SPH_430	L_43	Male	MH	B_1611	29	yes	yes	161000000	9	-0.044	-0.035	0.282	0.836	0.697	0.075		low	low	low	neg	neg	2.15	8.51	11.47	32.54	120.29	0.53	1.13
SPH_431	L_43	Male	MH	B_1611	29	yes	NA	NA	NA	-0.049	-0.001	0.556	1.378	1.385	0.244				low		neg	2.19	7.57	10.43	35.59	95.78	0.63	0.77
SPH_434	L_44	Female	MH	B_1611	28	yes	yes	60800000	7.4	0.081	0.041	0.37	1.546	1.409	1.179				high	neg	pos	2.09	9.02	10.84	32.55	122.35	0.54	1.15
SPH_439	L_44	Male	MH	B_1611	28	yes	yes	65900000	7.7	0.055	0.029	0.38	1.09	0.897	0.28			low	low	neg	neg	1.85	8.11	10.43	33.27	117.96	0.57	1.09
SPH_441	L_44	Male	MH	B_1611	28	yes	yes	56300000	7.6	0.07	0.027	0.297	1.049	0.887	0.307		low	low	low	neg		1.74	5.8	6.97	24.15	90.18	0.43	0.85
SPH_443	L_45	Female	MH	B_1611	28	yes	NA	NA	NA	-0.047	0.003	0.383	1.455	1.199	NA					neg		1.55	6.55	8.5	33.33	NA	0.62	NA
SPH_444	L_45	Female	MH	B_1611	28	yes	yes	90200000	8	-0.05	0.101	0.641	1.654	1.408	0.45	high	high			pos	pos	1.21	6.63	9.36	30.24	92.45	0.52	0.8
SPH_446	L_45	Male	MH	B_1611	28	yes	NA	NA	NA	-0.027	0.012	0.405	1.367	1.056	NA					neg		1.48	7.48	10.18	33.93	NA	0.59	NA
SPH_449	L_45	Male	NV	B_1611	28	NA	NA	NA	NA	-0.04	0.102	0.359	0.093	0.063	0.027							1.41	6.9	9.67	26.78	101.9	0.43	0.96
SPH_450	L_45	Male	MH	B_1611	28	yes	NA	NA	NA	-0.041	0.065	0.34	1.376	1.246	NA					neg		1.41	5	6.77	23.35	NA	0.41	NA
SPH_453	L_46	Female	NV	B_1611	27	NA	NA	NA	NA	-0.031	0.058	0.312	0.052	0.059	NA							1.6	6.57	8.61	26.53	NA	0.45	NA
SPH_456	L_46	Female	MH	B_1611	27	failed QC	NA	NA	NA	-0.039	0.208	0.799	1.573	1.359	0.26	high			low	pos	neg	1.37	6.55	8.88	24.45	61.49	0.39	0.47
SPH_460	L_46	Male	MH	B_1611	27	yes	NA	NA	NA	-0.024	0.264	0.849	1.306	1.109	NA	high				pos		1.89	7.4	9.88	29.1	NA	0.48	NA
SPH_461	L_46	Male	MH	B_1611	27	yes	yes	87400000	7.9	-0.045	0.076	0.492	1.656	1.462	0.563		high				pos	1.49	5.87	8	25.17	78.24	0.43	0.68
SPH_463	L_47	Female	MH	B_1611	27	yes	yes	64100000	7.7	-0.045	0.188	0.839	1.57	1.332	0.876	high				pos	pos	1.54	5.96	8.56	24.22	86	0.39	0.79
SPH_465	L_47	Female	MH	B_1611	27	yes	yes	58600000	7.2	-0.039	0.048	0.501	1.521	1.192	0.49					neg	pos	1.56	5.44	8.16	26.63	104.93	0.46	1
SPH_467	L_47	Male	MH	B_1611	27	yes	yes	90700000	7.1	-0.032	0.038	0.184	1.598	1.269	0.497	low				neg	pos	1.55	6.31	8.95	19.91	91.21	0.27	0.91
SPH_470	L_47	Male	MH	B_1611	27	yes	yes	71800000	7.9	-0.047	0.078	0.398	1.051	0.722	0.334		low	low	low			1.45	5.66	7.68	24.12	104.99	0.41	1.04
SPH_472	L_48	Female	MH	B_1611	26	yes	NA	NA	NA	-0.048	0.022	0.295	1.552	1.304	0.604					neg	pos	1.5	7.15	9.97	30.42	101.15	0.51	0.91
SPH_474	L_48	Male	MH	B_1611	26	yes	yes	153000000	7.5	-0.042	0.061	0.431	1.171	1.078	0.418					neg	pos	1.79	6.94	8.71	28.35	101.28	0.49	0.94
SPH_475	L_48	Male	NV	B_1611	26	NA	NA	NA	NA	-0.034	-0.015	0	-0.007	-0.008	0.097							2.08	7.82	10.25	32.68	104.2	0.56	0.92
SPH_478	L_48	Male	MH	B_1611	26	yes	yes	34600000	7.6	-0.02	-0.009	0.334	1.682	1.364	0.653		high				pos	1.87	5.36	6.85	24.9	96.37	0.45	0.92

## Sheet: Table S2
Table S2 Descriptive statistics of the groups of animals with contrasted Ab response to vaccination against M. hyo at different days post-vaccination (dpv) within the total population and the subset for which RNASeq data are available.
n: number of animals per group; mean: mean M. hyo Ab-levels expressed relatively to a positive control (S/P values, see Methods), pos: positive; neg: negative
Type of Ab response	dpv	classification	within the total population								subset for which RNASeq data are available
			high or pos group				neg or low group				high or pos group				neg or low group
			n	mean	SD		n	mean	SD		n	mean	SD		n	mean	SD
early	21	high vs low	34	0.6951	0.09634		32	0.1511	0.06264		15	0.6947	0.09113		15	0.1654	0.06069
		pos vs neg	32	0.6894	0.1056		134	0.319	0.1215		14	0.6904	0.09987		55	0.3131	0.116
maximum intensity	28	high vs low	30	1.748	0.13		29	0.8959	0.1864		14	1.717	0.09475		23	0.9178	0.1629
	35	high vs low	22	1.606	0.1099		28	0.7986	0.1375		11	1.576	0.1012		18	0.8026	0.1279
persistence	118	high vs low	27	1.158	0.1897		25	0.2405	0.06533		11	1.159	0.2004		13	0.2333	0.07226
		pos vs neg	136	0.7377	0.2601		19	0.2163	0.05505		64	0.7227	0.2555		10	0.209	0.06365

## Sheet: Table S3
Table S3 Effects of sex, batch, age at weaning and litter on M. hyo Ab levels.
At each time-point, Ab responses were fitted using a linear mixed model with sex, batch and age at weaning as fixed effects and litter as random effect. P-values of each effect are reported in the table (significant p-values are in bold).
Effects	Time-point of Ab response
	21 dpv	28 dpv	35 dpv	118 dpv
Sex	0.5386	0.60649	0.3496	0.006*
Batch	0.4423	0.04134	0.116	0.003913
Age at weaning	0.2728	0.24084	0.473	0.156276
Litter	0.003909	1	1	1
* female > male

## Sheet: Table S4
Table S4 Correlations of Ab responses to M. hyo vaccination at the various days post-vaccination (dpv)
Pearson's correlation coefficient of raw data above the diagonal and correlation coefficient obtained using a linear mixed model with dpv as fixed effect, animal ID as random effect and an autoregressive correlation structure of order 1 below the diagonal.
	21 dpv	28 dpv	35 dpv	118 dpv
21 dpv	1	0.271676	0.300375	0.285849
28 dpv	0.58	1	0.841491	0.616474
35 dpv	0.5	0.58	1	0.707695
118 dpv	0.47	0.46	0.46	1

## Sheet: Table S5
Table S5 Effects of sex, batch, age at weaning, BW at 0 dpv, vaccination and litter on BW at 40 and 118 dpv and ADG from 0 to 40 and 40 to 118 dpv
Weight traits were fitted using a linear mixed model with sex, batch, age at weaning, BW at 0 dpv (weaning), vaccination (vaccinated vs non-vaccinated) as fixed effects and litter as random effect. P-values of each effect are reported in the table (significant p-values are in bold).
Effects	BW at 40 dpv	ADG 0-40 dpv	BW at 118 dpv	ADG 40-118 dpv
Sex	0.6178	0.60815	0.005*	0.002*
Batch	0.0116	0.03887	0.479466	0.661433
Age at weaning	0.1577	0.1579	0.545839	0.722726
BW at 0 dpv	< 0.001**	< 0.001**	< 0.001**	< 0.001**
Vaccination	0.2474	0.2465	0.592165	0.331641
Litter	< 0.001	< 0.001	< 0.001	< 0.001
* male > female
** the higher BW at 0 dpv, the higher BW or ADG at older ages

## Sheet: Table S6
Table S6 Genetic parameters of Ab responses to M. hyo vaccination at the various days post-vaccination (dpv)
Heritability values (SD) on the diagonal, genetic correlation (SD) above the diagonal, phenotypic correlations below the diagonal.
	21 dpv	28 dpv	35 dpv	118 dpv
21 dpv	0.57 (0.15)	0.92 (0.12)	0.95 (0.05)	0.98 (0.06)
28 dpv	0.303	0.46 (0.11)	0.89 (0.07)	0.66 (0.15)
35 dpv	0.351	0.872	0.52 (0.11)	0.78 (0.11)
118 dpv	0.309	0.677	0.692	0.52 (0.11)

## Sheet: Table S7
Table S7 Suggestive (FDR<0.1) and significant (FDR<0.05) SNPs associated with the early M. hyo Ab levels at 21 dpv (sera diluted 1/4)
SNP	Chromosome	Position	Strand	A1	A2	effB	se_effB	P1df	FDR.Pc1df
AX-116155504	1	261713894	+	C	T	0.184632	0.0404119	4.9064e-06	0.0474546
AX-116155477	1	261829459	+	C	T	0.162292	0.0370599	1.19127e-05	0.073934
AX-116155441	1	261833099	+	C	T	0.149174	0.0341226	1.23277e-05	0.073934
AX-116707428	1	261843495	+	T	G	0.145443	0.0328953	9.8074e-06	0.06759
AX-116726129	4	10201158	+	A	C	0.123964	0.0273668	5.906e-06	0.0483346
AX-116223168	4	10219204	+	G	A	0.123964	0.0273668	5.906e-06	0.0483346
AX-116223169	4	10220530	+	T	C	0.123964	0.0273668	5.906e-06	0.0483346
AX-116223172	4	10227707	+	C	T	0.123964	0.0273668	5.906e-06	0.0483346
AX-116223175	4	10237463	+	T	C	0.123964	0.0273668	5.906e-06	0.0483346
AX-116223176	4	10241297	+	C	T	0.123964	0.0273668	5.906e-06	0.0483346
AX-116223178	4	10258119	+	C	A	0.124419	0.0266179	2.95019e-06	0.0400355
AX-116223182	4	10272971	+	A	C	0.123964	0.0273668	5.906e-06	0.0483346
AX-116726142	4	10299093	+	A	T	0.12049	0.0273902	1.08745e-05	0.0726313
AX-116726145	4	10323766	+	T	C	0.116198	0.0262548	9.60927e-06	0.06759
AX-116726146	4	10444925	+	A	G	0.126021	0.0273111	3.9444e-06	0.0400355
AX-116223195	4	10449348	+	A	G	0.126949	0.027239	3.1534e-06	0.0400355
AX-116726148	4	10459536	+	C	A	0.126949	0.027239	3.1534e-06	0.0400355
AX-116223198	4	10462715	+	G	A	0.126949	0.027239	3.1534e-06	0.0400355
AX-116726149	4	10465028	+	C	T	0.126949	0.027239	3.1534e-06	0.0400355
AX-116223199	4	10467626	+	T	C	0.126949	0.027239	3.1534e-06	0.0400355
AX-116223200	4	10470393	+	G	A	0.126949	0.027239	3.1534e-06	0.0400355
AX-116223201	4	10472698	+	A	G	0.126949	0.027239	3.1534e-06	0.0400355
AX-116223202	4	10474154	+	T	C	0.126949	0.027239	3.1534e-06	0.0400355
AX-116726150	4	10479141	+	T	C	0.127269	0.0272851	3.09479e-06	0.0400355
AX-116682880	4	10487214	+	C	T	0.126949	0.027239	3.1534e-06	0.0400355
AX-116223205	4	10489244	+	T	C	0.126949	0.027239	3.1534e-06	0.0400355
AX-116223207	4	10496318	+	G	A	0.126949	0.027239	3.1534e-06	0.0400355
AX-116726152	4	10497642	+	G	A	0.126949	0.027239	3.1534e-06	0.0400355
AX-116726154	4	10504288	+	A	G	0.126949	0.027239	3.1534e-06	0.0400355
AX-116726155	4	10505672	+	T	C	0.126949	0.027239	3.1534e-06	0.0400355
AX-116726156	4	10513673	+	A	G	0.126949	0.027239	3.1534e-06	0.0400355
AX-116223210	4	10517267	+	G	A	0.126949	0.027239	3.1534e-06	0.0400355
AX-116223211	4	10519362	+	G	A	0.126949	0.027239	3.1534e-06	0.0400355
AX-116726158	4	10528030	+	T	A	0.126949	0.027239	3.1534e-06	0.0400355
AX-116223212	4	10531555	+	A	G	0.125559	0.0272316	4.01148e-06	0.0400355
AX-116223213	4	10538711	+	A	G	0.127546	0.0272669	2.90151e-06	0.0400355
AX-116726162	4	10589662	+	A	C	0.1233	0.0271503	5.58837e-06	0.0483346
AX-116649121	4	10647252	+	T	G	0.126949	0.027239	3.1534e-06	0.0400355
AX-116726177	4	10737121	+	A	G	0.0980644	0.0226215	1.45757e-05	0.0838237
AX-116223270	4	10761530	+	C	T	0.11259	0.0252022	7.91548e-06	0.0570944
AX-116223269	4	10774820	+	A	G	0.11259	0.0252022	7.91548e-06	0.0570944
AX-116223267	4	10779257	+	C	T	0.11259	0.0252022	7.91548e-06	0.0570944
AX-116223266	4	10783909	+	A	G	0.11259	0.0252022	7.91548e-06	0.0570944
AX-116223263	4	10794240	+	T	C	0.0992983	0.0215414	4.03341e-06	0.0400355
AX-116223261	4	10802022	+	T	C	0.113276	0.0256251	9.84705e-06	0.06759
AX-116223260	4	10804684	+	C	T	0.110097	0.0254778	1.55137e-05	0.0846428
AX-116223254	4	10828714	+	G	A	0.110097	0.0254778	1.55137e-05	0.0846428
AX-116223281	4	10847856	+	C	T	0.110097	0.0254778	1.55137e-05	0.0846428
AX-116223283	4	10854548	+	C	T	0.121566	0.0263756	4.04526e-06	0.0400355
AX-116223285	4	10860493	+	C	G	0.12132	0.0277713	1.25086e-05	0.073934
AX-116223292	4	10894266	+	G	A	0.12132	0.0277713	1.25086e-05	0.073934
AX-116223295	4	10904023	+	T	G	0.11901	0.027776	1.83035e-05	0.0985995
AX-116223300	4	10929520	+	T	C	0.12132	0.0277713	1.25086e-05	0.073934
AX-116223301	4	10934566	+	A	G	0.12132	0.0277713	1.25086e-05	0.073934
AX-116223302	4	10937250	+	A	G	0.121566	0.0263756	4.04526e-06	0.0400355
AX-116223304	4	10948318	+	C	T	0.121566	0.0263756	4.04526e-06	0.0400355
AX-116223305	4	10952062	+	C	T	0.123219	0.0253556	1.17605e-06	0.0400355
AX-116682893	4	10955939	+	A	G	0.121566	0.0263756	4.04526e-06	0.0400355
AX-116223308	4	10960751	+	A	G	0.121566	0.0263756	4.04526e-06	0.0400355
AX-116223309	4	10968190	+	G	A	0.121566	0.0263756	4.04526e-06	0.0400355
AX-116223312	4	10980193	+	T	G	0.12132	0.0277713	1.25086e-05	0.073934
AX-116726197	4	10981370	+	A	G	0.118723	0.0264633	7.24648e-06	0.0560702
AX-116726198	4	10984742	+	T	C	0.121566	0.0263756	4.04526e-06	0.0400355
AX-116726199	4	10989402	+	T	C	0.121566	0.0263756	4.04526e-06	0.0400355
AX-116726201	4	10998725	+	A	G	0.121566	0.0263756	4.04526e-06	0.0400355
AX-116223315	4	11001885	+	G	T	0.121566	0.0263756	4.04526e-06	0.0400355
AX-116223316	4	11004537	+	C	T	0.118723	0.0264633	7.24648e-06	0.0560702
AX-116223317	4	11007609	+	G	T	0.121566	0.0263756	4.04526e-06	0.0400355
AX-116223318	4	11010180	+	A	G	0.121566	0.0263756	4.04526e-06	0.0400355
AX-116223320	4	11014351	+	T	C	0.121538	0.0277443	1.18326e-05	0.073934
AX-116726202	4	11017886	+	A	G	0.121566	0.0263756	4.04526e-06	0.0400355
AX-116223325	4	11031084	+	T	C	0.121104	0.0277734	1.29813e-05	0.0756769
AX-116223326	4	11032479	+	A	G	0.11958	0.0265082	6.45091e-06	0.051798
AX-116223327	4	11036037	+	T	G	0.122237	0.0277935	1.09228e-05	0.0726313
AX-116223328	4	11037192	+	G	A	0.121566	0.0263756	4.04526e-06	0.0400355
AX-116223332	4	11060622	+	G	A	0.11364	0.0262352	1.48036e-05	0.0839993
AX-116726207	4	11069705	+	C	G	0.121566	0.0263756	4.04526e-06	0.0400355
AX-116223334	4	11074234	+	T	C	0.121566	0.0263756	4.04526e-06	0.0400355
AX-116726208	4	11076588	+	T	C	0.121566	0.0263756	4.04526e-06	0.0400355

## Sheet: Table S8
Table S8 FSEA of transcript overlap between WGCNA modules and BTM.
Enrichment was calculated with hypergeometric tests for each WGCNA module (foreground set) among the total RNA-Seq gene set (background set). Only WGCNA modules that showed a significant enrichment (hypergeometric test adjusted p-value < 0.05) in any of the reference modules were included. (b: number of genes from the given module in the fg set; B: number of genes from the module in the bg set; n…
WGCNA module	BTM_family	BTM	BTM_annotation	b	B	n	N	E	P.Value	adj.P.Val
brown	cell cycle, proliferation, growth, survival	M4.1	cell cycle (I)	25	132	984	12302	2.36781	4.05666e-05	0.00350901
brown	cell cycle, proliferation, growth, survival	M4.2	PLK1 signaling events	10	31	984	12302	4.03291	9.57923e-05	0.00662882
brown	cell structure	M124	enriched in membrane proteins	6	15	984	12302	5.00081	0.000687296	0.0297256
brown	DC/antigen presentation	M87	transmembrane transport (I)	8	22	984	12302	4.54619	0.000188546	0.00931957
brown	heme biosynthesis	M171	heme biosynthesis (I)	9	11	984	12302	10.2289	6.1457e-09	1.06321e-06
brown	heme biosynthesis	M222	heme biosynthesis (II)	9	11	984	12302	10.2289	6.1457e-09	1.06321e-06
brown	none	M193	TBA	5	8	984	12302	7.81377	0.000147897	0.00852875
brown	other	M173	erythrocyte differentiation	7	12	984	12302	7.29285	1.13551e-05	0.00130962
darkmagenta	chromosome Y-linked	M240	chromosome Y linked	3	5	31	12302	238.103	1.44403e-07	4.99633e-05
purple	cell migration	M91	adhesion and migration, chemotaxis	3	9	372	12302	11.0233	0.00201138	0.0497099
purple	cell migration	M45	leukocyte activation and migration	3	9	372	12302	11.0233	0.00201138	0.0497099
purple	NK cells	M7.2	enriched in NK cells (I)	26	49	372	12302	17.5473	4.06295e-27	1.40578e-24
purple	NK cells	M61.0	enriched in NK cells (II)	7	11	372	12302	21.0445	6.49933e-09	4.49753e-07
purple	NK cells	M157	enriched in NK cells (III)	5	12	372	12302	13.7791	1.636e-05	0.000628951
purple	NK cells	M61.2	enriched in NK cells (receptor activation)	4	9	372	12302	14.6977	9.18992e-05	0.00317971
purple	NK cells	S1	NK cell surface signature	11	29	372	12302	12.5438	3.54219e-10	3.9699e-08
purple	signaling	M130	enriched in G-protein coupled receptors	3	8	372	12302	12.4012	0.00137155	0.0395465
purple	T cells	M7.0	enriched in T cells (I)	20	52	372	12302	12.7192	1.28213e-17	2.21808e-15
purple	T cells	M35.0	signaling in T cells (I)	3	8	372	12302	12.4012	0.00137155	0.0395465
purple	T cells	M35.1	signaling in T cells (II)	4	6	372	12302	22.0466	1.17628e-05	0.00050874
purple	T cells	M7.1	T cell activation (I)	12	37	372	12302	10.7254	4.58948e-10	3.9699e-08
purple	T cells	M7.3	T cell activation (II)	9	29	372	12302	10.2631	1.12509e-07	6.48802e-06
purple	T cells	M18	T cell differentiation via ITK and PKC	5	6	372	12302	27.5582	1.44106e-07	7.12293e-06
darkturquoise	innate antiviral immunity	M111.0	viral sensing & immunity; IRF2 targets network (I)	5	17	120	12302	30.152	4.57657e-07	0.000158349
darkturquoise	innate antiviral immunity	M111.1	viral sensing & immunity; IRF2 targets network (II)	4	11	120	12302	37.2788	2.69531e-06	0.000466289
darkturquoise	DC/antigen presentation	M165	enriched in activated dendritic cells (II)	4	30	120	12302	13.6689	0.000193945	0.013421
darkturquoise	inflammation	M24	cell activation (IL15, IL23, TNF)	3	12	120	12302	25.6292	0.000186755	0.013421
darkturquoise	inflammation	M112.0	complement activation (I)	3	12	120	12302	25.6292	0.000186755	0.013421
darkturquoise	inflammation	M37.0	immune activation - generic cluster	9	239	120	12302	3.86046	0.000545759	0.0314721
lightcyan	innate antiviral immunity	M75	antiviral IFN signature	10	17	204	12302	35.4729	2.21696e-14	3.83534e-12
lightcyan	innate antiviral immunity	M13	innate activation by cytosolic DNA sensing	4	7	204	12302	34.4594	2.47171e-06	0.000106901
lightcyan	innate antiviral immunity	M150	innate antiviral response	7	9	204	12302	46.9031	1.08936e-11	1.2564e-09
lightcyan	innate antiviral immunity	M68	RIG-1 like receptor signaling	7	10	204	12302	42.2127	3.58032e-11	3.09698e-09
lightcyan	innate antiviral immunity	M127	type I interferon response	9	11	204	12302	49.3396	4.2492e-15	1.47022e-12
lightcyan	innate antiviral immunity	M111.1	viral sensing & immunity; IRF2 targets network (II)	6	11	204	12302	32.893	8.33119e-09	4.80432e-07
lightcyan	DC/antigen presentation	S11	Activated (LPS) dendritic cell surface signature	6	30	204	12302	12.0608	8.22942e-06	0.000316375
lightcyan	DC/antigen presentation	M67	activated dendritic cells	6	11	204	12302	32.893	8.33119e-09	4.80432e-07
lightcyan	DC/antigen presentation	M165	enriched in activated dendritic cells (II)	8	30	204	12302	16.081	2.13321e-08	1.05442e-06
lightcyan	myeloid cells	M78	myeloid cell cytokines, metallopeptidases and laminins	3	5	204	12302	36.1824	4.38478e-05	0.00151714

## Sheet: Table S9
Table S9 FSEA of DE genes between groups of animals with contrasted Ab responses to M. hyo vaccination.
CERNO test operated in gene lists ranked by their absolute log FC of the DE analyses comparing groups of contrasted Ab responders to vaccination at 21, 28, 35 and 118 dpv (“high” vs “low” or “pos” vs “neg”). (cerno: CERNO statistic; N1: number of genes in the module; AUC: area under curve – main size estimate; cES: CERNO statistic divided by 2×N1; P.Value: p-value from the hypergeometric test; ad…
Trait	BTM family	Module	Module annotation	cerno	N1	AUC	cES	P.Value	adj.P.Val
Ab_118dpv	innate antiviral immunity	M68	RIG-1 like receptor signaling	57.489	10	0.758305	2.87445	1.72983e-05	0.00553802
Ab_118dpv_class	innate antiviral immunity	M68	RIG-1 like receptor signaling	47.7735	10	0.768428	2.38867	0.000457649	0.0052448
Ab_118dpv_class	cell junction, adhesion	M1.0	integrin cell surface interactions (I)	101.811	17	0.811969	2.99445	1.09198e-08	5.39752e-07
Ab_118dpv_class	cell junction, adhesion	M51	cell adhesion	114.639	22	0.795897	2.60543	3.26793e-08	1.25634e-06
Ab_118dpv_class	cell junction, adhesion	M1.1	integrin cell surface interactions (II)	66.7719	8	0.876649	4.17325	3.64236e-08	1.26026e-06
Ab_118dpv_class	DC/antigen presentation	M67	activated dendritic cells	46.9915	10	0.788797	2.34958	0.000588187	0.00635977
Ab_118dpv_class	extracellular matrix	M2.0	extracellular matrix (I)	116.066	13	0.90925	4.4641	2.39079e-13	8.27214e-11
Ab_118dpv_class	extracellular matrix	M2.1	extracellular matrix (II)	152.323	25	0.778696	3.04645	2.83951e-12	4.91235e-10
Ab_118dpv_class	extracellular matrix	M2.2	extracellular matrix (III)	64.8075	6	0.900848	5.40062	2.95905e-09	2.04767e-07
Ab_118dpv_class	inflammation	M0	targets of FOSL1/2	38.4598	5	0.941798	3.84598	3.15554e-05	0.000519914
Ab_118dpv_class	metabolism	M195	muscle contraction, SRF targets	24.1	2	0.988616	6.02501	7.62705e-05	0.00105558
Ab_118dpv_class	myeloid cells	M4.3	myeloid cell enriched receptors and transporters	73.1682	17	0.790422	2.15201	0.000109533	0.00140365
Ab_118dpv_class	none	M116	TBA	31.7719	3	0.839611	5.29531	1.80455e-05	0.000325617
Ab_118dpv_class	other	M110	axon guidance	41.6354	6	0.750892	3.46962	3.8352e-05	0.000603172
Ab_118dpv_class	platelet activation	M85	platelet activation and degranulation	79.5827	9	0.938421	4.42126	1.01372e-09	8.76865e-08
Ab_118dpv_class	signaling	M82	signal transduction, plasma membrane	41.9137	5	0.865462	4.19137	7.76859e-06	0.000179195
Ab_21dpv	heme biosynthesis	M171	heme biosynthesis (I)	59.8743	11	0.900509	2.72156	2.33259e-05	0.00134513
Ab_21dpv	platelet activation	M199	platelet activation & blood coagulation	76.2898	14	0.884901	2.72463	2.35127e-06	0.000264728
Ab_21dpv	platelet activation	M196	platelet activation - actin binding	62.3832	11	0.872468	2.8356	9.85489e-06	0.000681958
Ab_21dpv_class	chromosome Y-linked	M240	chromosome Y linked	42.0039	5	0.829267	4.20039	7.48667e-06	0.000518078
Ab_21dpv_class	DC/antigen presentation	M87	transmembrane transport (I)	86.7714	22	0.759513	1.97208	0.000127536	0.00490306
Ab_21dpv_class	extracellular matrix	M2.0	extracellular matrix (I)	67.1596	15	0.783215	2.23865	0.000115325	0.00490306
Ab_21dpv_class	extracellular matrix	M2.2	extracellular matrix (III)	39.439	7	0.883694	2.81707	0.000311892	0.00899287
Ab_21dpv_class	NK cells	M7.2	enriched in NK cells (I)	185.956	46	0.75719	2.02126	2.50623e-08	2.89052e-06
Ab_28dpv	innate antiviral immunity	M75	antiviral IFN signature	113.752	16	0.829621	3.55476	4.32462e-11	1.49632e-08
Ab_28dpv	innate antiviral immunity	M127	type I interferon response	91.0755	11	0.912191	4.13979	2.24721e-10	3.88767e-08
Ab_28dpv	innate antiviral immunity	M68	RIG-1 like receptor signaling	78.29	10	0.874407	3.9145	7.64472e-09	6.61269e-07
Ab_28dpv	innate antiviral immunity	M150	innate antiviral response	67.8985	9	0.914632	3.77214	1.02132e-07	7.06753e-06
Ab_28dpv	innate antiviral immunity	M13	innate activation by cytosolic DNA sensing	48.4456	7	0.783623	3.4604	1.10899e-05	0.000348828
Ab_28dpv	cell junction, adhesion	M1.1	integrin cell surface interactions (II)	47.9644	9	0.755012	2.66469	0.000152409	0.00351557
Ab_28dpv	cell migration	M91	adhesion and migration, chemotaxis	47.0809	9	0.792682	2.61561	0.000205949	0.00419168
Ab_28dpv	DC/antigen presentation	M67	activated dendritic cells	78.6787	10	0.903959	3.93394	6.57248e-09	6.61269e-07
Ab_28dpv	extracellular matrix	M2.2	extracellular matrix (III)	36.3156	6	0.819211	3.0263	0.000288229	0.00554041
Ab_28dpv	inflammation	M27.0	chemokine cluster (I)	52.6886	8	0.901511	3.29304	8.47592e-06	0.000293267
Ab_35dpv	innate antiviral immunity	M75	antiviral IFN signature	113.752	16	0.829621	3.55476	4.32462e-11	1.49632e-08
Ab_35dpv	innate antiviral immunity	M127	type I interferon response	91.0755	11	0.912191	4.13979	2.24721e-10	3.88767e-08
Ab_35dpv	innate antiviral immunity	M68	RIG-1 like receptor signaling	78.29	10	0.874407	3.9145	7.64472e-09	6.61269e-07
Ab_35dpv	innate antiviral immunity	M150	innate antiviral response	67.8985	9	0.914632	3.77214	1.02132e-07	7.06753e-06
Ab_35dpv	innate antiviral immunity	M13	innate activation by cytosolic DNA sensing	48.4456	7	0.783623	3.4604	1.10899e-05	0.000348828
Ab_35dpv	cell junction, adhesion	M1.1	integrin cell surface interactions (II)	47.9644	9	0.755012	2.66469	0.000152409	0.00351557
Ab_35dpv	cell migration	M91	adhesion and migration, chemotaxis	47.0809	9	0.792682	2.61561	0.000205949	0.00419168
Ab_35dpv	DC/antigen presentation	M67	activated dendritic cells	78.6787	10	0.903959	3.93394	6.57248e-09	6.61269e-07
Ab_35dpv	extracellular matrix	M2.2	extracellular matrix (III)	36.3156	6	0.819211	3.0263	0.000288229	0.00554041
Ab_35dpv	inflammation	M27.0	chemokine cluster (I)	52.6886	8	0.901511	3.29304	8.47592e-06	0.000293267

## Sheet: Table S10
Table S10 Determination of the number of genes (maximum 25) necessary to reach an optimized prediction of extreme Ab responders to M. hyo vaccination by sPLS-DA
BER: Balanced Error Rate; significant BER are in bold. SD: Standard Deviation; AUC: Area Under the Curve
Type of Ab response	dpv	classification	n genes	BER	BER SD	AUC	p-value
early	21	high vs low	25	0.476	0.0766996	0.9511	2.553e-05
		pos vs neg	3	0.33111	0.0477217	0.8857	9.357e-06
maximum intensity	28	high vs low	25	0.553323	0.0647832	0.9783	1.416e-06
	35	high vs low	24	0.50299	0.054361	0.9426	6.866e-05
persistence	118	high vs low	24	0.40042	0.0608105	1	3.436e-05
		pos vs neg	1	0.50325	0.00775922	0.7641	0.007537

[truncated: 2 more sheets: Table S11, Table S12]
